# Supplementary material for: Prevalence of Hyperkalemia in a Contemporary European Cohort According to EKFC eGFR Categories
Source: Diagnostics (Basel). 2026 Apr 27;16(9):1309. doi: 10.3390/diagnostics16091309 (PMC13163007; doi:10.3390/diagnostics16091309)
Supplement: Supplementary file 1 [file diagnostics-16-01309-s001.zip]

Archive with 1 entries (1 files):
- diagnostics-4205253-supplementary.pdf
